# Supplementary material for: PD-1 blockade potentiates HIV latency reversal ex vivo in CD4+ T cells from ART-suppressed individuals
Source: Nat Commun. 2019 Feb 18;10:814. doi: 10.1038/s41467-019-08798-7 (PMC6379401; doi:10.1038/s41467-019-08798-7)
Supplement: Supplementary file 4 — Source Data [file 41467_2019_8798_MOESM4_ESM.xlsx]

## Sheet: Figure 1a
Figure 1a	Relative viral production
	%	Non Stimulated	CD3/CD28/IgG2a	CD3/CD28/PD-L1
	subject 1	2.11	100	4.55
	subject 2	0.7	100	1.53
	subject 3	1.25	100	1.69
	subject 4	3.66	100	10.88
	subject 5	5.64	100	4.57
	Mean	2.672	100	4.644

## Sheet: Figure 1b
Figure 1b	p24 (pg/mL)
	Subject 5	d0	d3	d6	d9
	Non stimulated	1	75.6995	68.7506	37.6823
	CD3/CD28/IgG2a	1	1343.11	2476.25	1155.33
	CD3/CD28/PD-L1	1	61.4417	54.4551	37.6823

## Sheet: Figure 1c
Figure 1c	Relative viral production
			Non Stimulated					CD3/CD28/IgG2a					CD3/CD28/PD-L1
			subject 1	subject 2	subject 3	subject 4	subject 5	subject 1	subject 2	subject 3	subject 4	subject 5	subject 1	subject 2	subject 3	subject 4	subject 5
		d0	0.1	0.1	0.1	0.1	0.1	0.1	0.1	0.1	0.1	0.1	0.1	0.1	0.1	0.1	0.1
		d3	0.2	0.1	0.5	0.1	3.1	10.7	13.9	37.7	1	54.2	0.5	0.2	0.6	0.1	2.5
		d6	0.1	0.1	0.6	0.1	2.8	100	100	100	100	100	2.4	0.4	0.9	0.2	2.2
		d9	0.1	0.1	0.6	0.1	1.5	53.5	77.7	96.8	85.9	46.7	1.7	0.5	3.3	0.2	1.5

## Sheet: Figure 1d
Figure 1d	Relative viral production
			PD-1+ TTM cells			PD-1- TTM cells
			Non Stimulated	CD3/CD28/IgG2a	CD3/CD28/PD-L1	Non Stimulated	CD3/CD28/IgG2a	CD3/CD28/PD-L1
		subject 1	44.9	100	50.9	14.8	100	98.4
		subject 2	44.6	100	57.5	66.4	100	83.1
		subject 3	23.5	100	51.2	37.5	100	100.8
		subject 4	47.9	100	81.1	27.1	100	60

## Sheet: Figure 1e
Figure 1e	Relative luciferase activity
			Non Stimulated	CD3/CD28/IgG2a	CD3/CD28/PD-L1
		Subject 1	58.6	100	78.7
		Subject 2	61.4	100	62.5
		Subject 3	81.3	100	78.1
		Subject 4	68.2	100	68.5
		Subject 5	12.1	100	69.1
		Subject 6	53.8	100	78.7
		Subject 7	32	100	50.8

## Sheet: Figure 2a
Figure 2a	Relative viral production
				Non Stimulated	CD3/CD28/IgG2a	CD3/CD28/PD-L1
			Subject 1	2.12054	100	4.04911
			Subject 2	3.03398	100	6.1165
			Subject 3	0.422153	100	5.62173
			Subject 4	1.51229	100	28.2294
			Subject 5	0.576923	100	7.88462
			Subject 6	13.6364	100	16.6667
			Subject 7	0	100	33.5677
			Subject 8	10.2941	100	16.9118

## Sheet: Figure 2b
Figure 2a	pCDK9 (MFI)
			Non Stimulated	CD3/CD28/IgG2a	CD3/CD28/PD-L1
		Subject 1	1439	1690	1591
		Subject 2	1670	1855	1681
		Subject 3	1366	1523	1487
		Subject 4	1314	1487	1383

## Sheet: Figure 2c
Figure 2c	CyclinT1 (MFI)
			Non Stimulated	CD3/CD28/IgG2a	CD3/CD28/PD-L1
		Subject 1	316	434	382
		Subject 2	318	410	353
		Subject 3	310	405	308
		Subject 4	311	425	385

## Sheet: Figure 2d
Figure 2d	Viral production
			Non Stimulated	Bryostatin 10nM
				Mock	anti-PD-1	Isotype ctl
		Subject 1	3.5	4.5	13.5	1
		Subject 2	1	2	20	1
		Subject 3	7	1	54.5	1
		Subject 4	1	9	13.5	6
		Subject 5	7.5	1.5	36	1

## Sheet: Figure 2e
Figure 2e	Frequency of positive cells
	CD69		subject 1	subject 2	subject 3	subject 4	subject 5
	Non Stimulated		7.8	2.94	0.51	4.56	6.31
	Bryostatin 10nM	Mock	50.8	29.9	30.6	39.6	20.8
		anti-PD-1	48.2	27.8	32.7	44.4	19
		Isotype ctl	49.6	30.2	23.3	37.6	20.8
	Ki67		subject 1	subject 2	subject 3	subject 4	subject 5
	Non Stimulated		0.89	0.55	0.3	0.61	0.69
	Bryostatin 10nM	Mock	1.07	0.32	2.23	3.4	0.17
		anti-PD-1	0.65	0.28	2.47	12.8	0.16
		Isotype ctl	0.84	0.16	0.44	2.04	0.19
	CD25		subject 1	subject 2	subject 3	subject 4	subject 5
	Non Stimulated		7.08	7.66	3.36	6.78	7.68
	Bryostatin 10nM	Mock	9.4	7.49	13.5	20.2	5.22
		anti-PD-1	7.11	7.22	14.7	39	4.59
		Isotype ctl	11.8	11.2	9.09	21.3	10.1
	HLA-DR+/CD38+		subject 1	subject 2	subject 3	subject 4	subject 5
	Non Stimulated		1.6	4.55	1.18	7.84	2.23
	Bryostatin 10nM	Mock	0.97	2.84	2.56	2.01	0.83
		anti-PD-1	1.31	2.44	2.37	5.18	0.56
		Isotype ctl	0.95	2.5	1.23	2.26	1.43
	Viability		subject 1	subject 2	subject 3	subject 4	subject 5
	Non Stimulated		94.9	87.1	99.2	97.4	88.5
	Bryostatin 10nM	Mock	84.9	97.6	91	98.7	99.1
		anti-PD-1	90.75	96.8	91	97.4	99
		Isotype ctl	90.2	97.4	89.9	99	98.7

[truncated: 34 more sheets: Supp Fig 1a, Supp Fig 1b, Supp Fig 1c, Supp Fig 1d, Supp Fig 1e, Supp Fig 1f, Supp Fig 1g, Supp Fig 2a, Supp Fig 2b, Supp Fig 2c, Supp Fig 2d, Supp Fig 2e, Supp Fig 2f, Supp Fig 2g, Supp Fig 2h, Supp Fig 2i, Supp Fig 2j, Supp Fig 2k, Supp Fig 3a, Supp Fig 3b …]
